# Supplementary material for: Antiretroviral adverse drug reactions pharmacovigilance in Harare City, Zimbabwe, 2017
Source: PLoS One. 2018 Dec 19;13(12):e0200459. doi: 10.1371/journal.pone.0200459 (PMC6300272; doi:10.1371/journal.pone.0200459)
Supplement: S1 File — (XLSX) [file pone.0200459.s001.xlsx]

## Sheet: Sheet1
PATID	SEX	Designation	years in service	Knows key aspects in pharmacovigilance	knows reporting process	purpose of system	role of mcaz	ever completed adr forms	time taken when timed with a dummy	forms are easy to complete	correct reporting process	need formal training to report	its my duty to complete forms	willing to participate in adr surveillance	have case definitions onsite	case def displayed	reporting forms available	aware there is an online reporting form	used the line before	communication mode- phone	transport	internet	used adat in pt management	adr meeting	decision based on adr	surveillance is useful	adr detection by client complaints	observation	following rx default	client enquiry	nt reporting coz of no knowledge	weak detection strategies	Nno forms	health workers overwhelmed	adr reporting not important	mcaz doesn’t respond
1	F	DOC	5	N	Y	Y	N	Y	5	Y	N	Y	Y	Y	N	N	N	Y	N	Y	N	N	Y	N	Y	Y	N	Y	Y	Y	N	y	N	N	Y	Y
2	M	DOC	5	N	Y	Y	N	Y	5	Y	N	Y	Y	Y	N	N	N	Y	N	Y	N	N	Y	N	Y	Y	N	Y	Y	N	Y	y	N	N	Y	Y
3	M	DOC	9	N	Y	Y	N	Y	6	Y	Y	Y	Y	Y	N	N	N	Y	N	Y	N	N	Y	N	Y	Y	Y	Y	Y	N	Y	y	N	N	Y	Y
4	F	DOC	7	N	Y	Y	N	Y	9	Y	Y	Y	Y	Y	N	N	N	Y	N	Y	N	N	Y	N	Y	Y	N	Y	Y	N	Y	y	N	N	Y	Y
5	F	RGN	8	N	Y	N	Y	Y	9	N	Y	Y	Y	N	N	N	N	Y	N	Y	N	N	Y	Y	N	Y	N	Y	Y	N	Y	y	N	N	Y	Y
6	M	RGN	12	N	Y	Y	Y	Y	9	Y	Y	Y	Y	N	N	N	N	Y	N	Y	N	N	Y	Y	N	Y	N	Y	Y	N	Y	y	N	N	Y	Y
7	F	RGN	3	N	Y	Y	Y	N				Y	Y	N	Y	N	N	Y	N	Y	N		Y	Y	N	Y	N	Y	Y	N	Y	y	N	N	Y	Y
8	F	RGN	8	Y	Y	Y	N	N				Y	Y	Y	Y	N	N	Y	N	Y	N	N	Y	Y	N	Y	N	Y	Y	Y	Y	y	N	N	Y	Y
9	F	RGN	24	Y	Y	Y	N	N				Y	Y	Y	Y	N	N	Y	N	Y	N	N	Y	Y	N	Y	Y	Y	Y	Y	Y	y	Y	N	Y	Y
10	F	RGN	12	Y	Y	Y	N	N				Y	Y	Y	Y	N	N	Y	N	Y	N	N	N	N	N	Y	Y	Y	Y	Y	Y	y	Y	N	Y	Y
11	F	PC	7	N	Y	Y	N	N				N	Y	N	Y	N	Y	N	N	Y	N	N	N	Y	N	Y	Y	Y	Y	N	Y	y	Y	N	Y	Y
12	F	PC	9	N	Y	Y	Y	N				N	Y	N	Y	N	N	N	N	Y	N	N	N	Y	N	Y	Y	Y	Y	N	Y	y	Y	N	Y	Y
13	F	PC	3	N	Y	Y	Y	N				N	Y	Y	Y	N	N	N	N	Y	N	N	N	N	Y	Y	Y	Y	Y	N	Y	y	Y	N	Y	Y
14	F	PC	5	N	Y	Y	Y	N				N	N	Y	Y	N	N	N	N	Y	N	N	N	N	Y	Y	Y	Y	Y	N	Y	y	Y	N	Y	Y
15	M	RGN	8	N	Y	Y	N	Y	6	Y	Y	N	Y	Y	Y	N	N	N	N	Y	N	N	N	N	Y	N	Y	Y	Y	N	Y	y	Y	N	Y	Y
16	M	RGN	9	N	Y	Y	N	Y	3	N	Y	N	Y	Y	Y	N	N	N	N	Y	N	N	N	N	Y	Y	Y	Y	Y	N	Y	y	Y	Y	Y	Y
17	M	RGN	9	N	Y	N	N	Y	3	Y	Y	Y	Y	Y	Y	N	N	N	N	Y	N	N	N	N	Y	Y	Y	Y	Y	N	Y	y	Y	Y	Y	Y
18	M	RGN	8	N	Y	Y	N	N				Y	Y	Y	Y	N	Y	N	N	Y	N	N	N	N	Y	Y	Y	Y	Y	N	Y	y	Y	Y	Y	Y
19	M	RGN	3	N	Y	Y	N	N				Y	Y	Y	Y	N	N	N	N	Y	N	N	N	N	Y	Y	Y	Y	N	N	Y	y	Y	Y	Y	Y
20	M	RGN	3	N	Y	Y	N	N				Y	Y	Y	Y	N	N	N	N	N	N	N	N	N	Y	Y	Y	Y	N	N	Y	y	Y	Y	Y	Y
21	F	RGN	5	N	Y	Y	N	N				Y	Y	Y	Y	N	N	N	N	N	N		N	N	Y	Y	Y	N	N	N	Y	y	Y	Y	Y	Y
22	F	RGN	5	N	Y	Y	N	N				Y	N	Y	Y	N	N	N	N	N	N		N	N	Y	Y	Y	N	N	Y	Y	y	Y	Y	Y	N
23	F	RGN	10	N	Y	Y	N	N				Y	N	Y	Y	N	N	N	N	N	N		N	N	Y	Y	Y	N	N	Y	Y	y	Y	Y	Y	N
24	F	RGN	7	Y	Y	Y	N	N				Y	N	Y	Y	N	N	N	N	N	N		N	N	Y	Y	Y	N	N	Y	N	y	Y	Y	Y	N
25	F	RGN	11	N	Y	Y	N	N				Y	N	Y	Y	N	N	N	N	N	N	N	N	N	Y	Y	Y	N	N	N	N	y	Y	Y	Y	Y
26	F	RGN	15	Y	Y	Y	N	N				Y	N	Y	Y	N	N	N	N		N		N	N	Y	Y	Y	N	N	N	N	y	Y	Y	Y	Y
27	F	RGN	6	Y	Y	Y	N	N				Y	N	Y	Y	N	N	N	N	N	N	N	N	N	Y	Y	Y	N	N	N	N	y	Y	Y	Y	Y
28	F	RGN	16	Y	Y	Y	N	N				Y	N	Y	N	N	Y	N	N	N	N	N	N	N	Y	Y	Y	N	N	N	N	y	Y	Y	Y	Y
29	F	RGN	36	Y	N	Y	N	N				Y	N	Y	N	N	N	N	N	N	N	N	N	N	Y	N	Y	N	N	N	N	y	Y	Y	Y	Y
30	F	RGN	32	Y	N	Y	N	N				Y	N	Y	N	N	N	N	N	N	N	N	N	N	Y	N	Y	N	Y	N	N	y	Y	Y	Y	Y
31	F	RGN	6	Y	N	Y	N	Y	7	N	Y	N	N	Y	N	N	N	N	N	N	N	N	N	N	Y	Y	Y	N	Y	N	N	y	Y	Y	N	Y
32	M	RGN	9	Y	Y	N	N	Y	7	N	Y	N	N	Y	N	N	N	N	N	N	N		N	N	Y	Y	Y	N	N	N	N	y	Y	Y	N	Y
33	M	RGN	1	Y	Y	N	N	Y	7	N	Y	N	N	Y	N	Y	Y	N	N	N	N	N	N	N	Y	Y	Y	Y	Y	N	N	y	Y	Y	N	Y
34	M	RGN	1	Y	Y	N	N	N				Y	N	Y	N	N	Y	N	N	N	Y	N	N	N	Y	Y	Y	N	Y	N	N	N	Y	Y	N	Y
35	M	RGN	2	Y	Y	N	N	N				Y	N	Y	N	N	N	N	N	N	Y	N	N	N	Y	Y	Y	N	Y	N	N	N	Y	Y	N	Y
36	F	RGN	3	Y	Y	N	N	N				Y	N	Y	N	N	N	N	N		Y	N	N	N	Y	Y	Y	N	Y	N	N	N	Y	Y	N	Y
37	F	RGN	17	Y	Y	N	N	N				Y	N	Y	N	N	N	N	N		Y	N	N	N	Y	Y	Y	N	Y	N	N	N	Y	Y	N	Y
38	F	RGN	19	Y	N	N	Y	N				Y	N	Y	N	N	N	N	N		Y	N	N	N	Y	Y	Y	N	Y	N	N	N	Y	Y	N	Y
39	F	PC	11	Y	N	N	Y	N				Y	N	Y	N	N	N	N	N		Y	N	N	N	Y	N	Y	N	Y	N	N	N	Y	Y	N	Y
40	F	PC	2	Y	N	N	Y	N				Y	N	Y	N	N	N	N	N		Y	N	N	N	Y	N	Y	N	Y	N	N	N	Y	Y	N	Y
41	F	PHARM	5	Y	N	N	Y	N				Y	N	Y	N	N	N	N	N	N	Y	N	N	N	Y	N	Y	N	Y	N	N	N	Y	Y	N	Y
42	F	PHAR	7	Y	N	N	N	N				Y	Y	Y	N	N	N	N		N	Y	N	N	N	Y	Y	Y	N	Y	Y	N	N	Y	Y	N	Y
43	F	PHARM	9	Y	N	N	N	N				Y	Y	Y	N	Y	N	N		N	N	N	N	N	Y	Y	Y	N	Y	Y	N	N	Y	Y	N	Y
44	F	RGN	1	Y	N	N	N	N				Y	N	Y	N	N	N	N		N	N	N	N	N	Y	Y	Y	N	Y	N	N	N	Y	N	N	Y
45	F	RGN	1	Y	N	N	N	N				Y	N	Y	N	N	N	N	N	N	N	N	N	N	N	Y	Y	N	Y	N	N	N	Y	N	N	Y
46	F	RGN	12	Y	N	N	N	N				Y	N	Y	N	N	N	N	N	N	N	N	N	N	N	Y	N	N	Y	N	N	N	Y	N	N	Y
47	F	RGN	19	Y	Y	N	N	N				Y	N	Y	N	N	N	Y	N		N	N	N	N	N	N	N	N	N	N	N	N	Y	N	N	N
48	F	RGN	3	Y	Y	N	N	N				Y	N	Y	N	N	N	Y	N		N	N	N	N	N	Y	N	N	N	N	N	N	Y	N	N	N
49	F	RGN	0	Y	Y	N	N	N				Y	N	Y	N	N	N	Y	N		N	N	N	N	N	N	N	N	N	N	N	N	Y	N	N	N
50	F	RGN	5	Y	Y	N	N	N				Y	N	Y	N	N	N	N	N		N	N	N	N	Y	Y	N	N	N	N	N	N	Y	N	N	Y
51	F	RGN	8	Y	Y	N	N	N				Y	N	Y	N	N	N	N	N	N	N	Y	N	N	Y	Y	N	N	N	N	N	N	Y	N	NN	Y
52	F	RGN	0	Y	Y	N	N	N				Y	N	Y	N	N	N	N	N	N	N	Y	N	N	Y	Y	N	N	N	N	N	N	Y	N	N	Y
53	52			Y=knows, N=DOESN’T		0
54
55
56
57
58
59
60

## Sheet: Sheet75
Row Labels	Count of Y
N	6
Y	45
(blank)
Grand Total	51

## Sheet: Sheet74
	Y
	Y
	Y
	Y
	Y
	Y
	Y
	Y
	Y
	Y
	Y
	Y
	Y
	Y
	Y
	Y
	Y
	Y
	Y
	Y
	Y
	N
	N
	N
	Y
	Y
	Y
	Y
	Y
	Y
	Y
	Y
	Y
	Y
	Y
	Y
	Y
	Y
	Y
	Y
	Y
	Y
	Y
	Y
	Y
	Y
	N
	N
	N
	Y
	Y
	Y

## Sheet: Sheet73
Row Labels	Count of Y
N	21
NN	1
Y	29
(blank)
Grand Total	51

## Sheet: Sheet72
	Y
	Y
	Y
	Y
	Y
	Y
	Y
	Y
	Y
	Y
	Y
	Y
	Y
	Y
	Y
	Y
	Y
	Y
	Y
	Y
	Y
	Y
	Y
	Y
	Y
	Y
	Y
	Y
	Y
	Y
	N
	N
	N
	N
	N
	N
	N
	N
	N
	N
	N
	N
	N
	N
	N
	N
	N
	N
	N
	N
	NN
	N

## Sheet: Sheet71
Row Labels	Count of N
N	23
Y	28
(blank)
Grand Total	51

## Sheet: Sheet70
	N
	N
	N
	N
	N
	N
	N
	N
	N
	N
	N
	N
	N
	N
	N
	Y
	Y
	Y
	Y
	Y
	Y
	Y
	Y
	Y
	Y
	Y
	Y
	Y
	Y
	Y
	Y
	Y
	Y
	Y
	Y
	Y
	Y
	Y
	Y
	Y
	Y
	Y
	Y
	N
	N
	N
	N
	N
	N
	N
	N
	N

## Sheet: Sheet69
Row Labels	Count of N
N	7
Y	44
(blank)
Grand Total	51

## Sheet: Sheet68
	N
	N
	N
	N
	N
	N
	N
	N
	Y
	Y
	Y
	Y
	Y
	Y
	Y
	Y
	Y
	Y
	Y
	Y
	Y
	Y
	Y
	Y
	Y
	Y
	Y
	Y
	Y
	Y
	Y
	Y
	Y
	Y
	Y
	Y
	Y
	Y
	Y
	Y
	Y
	Y
	Y
	Y
	Y
	Y
	Y
	Y
	Y
	Y
	Y
	Y

## Sheet: Sheet67
Row Labels	Count of y
N	19
y	32
(blank)
Grand Total	51

[truncated: 65 more sheets: Sheet66, Sheet65, Sheet64, Sheet63, Sheet62, Sheet61, Sheet60, Sheet59, Sheet58, Sheet57, Sheet56, Sheet55, Sheet54, Sheet53, Sheet52, Sheet51, Sheet50, Sheet49, Sheet48, Sheet47 …]
